# Supplementary material for: Real-World Antiplatelet Use and Clinical Outcomes in Patients with Advanced Chronic Kidney Disease Following Acute Coronary Syndrome: A Descriptive Cohort Study
Source: J Clin Med. 2026 Apr 21;15(8):3167. doi: 10.3390/jcm15083167 (PMC13118201; doi:10.3390/jcm15083167)
Supplement: Supplementary file 1 [file jcm-15-03167-s001.zip]

Archive with 1 entries (1 files):
- jcm-4212429-supplementary.pdf
